# Supplementary material for: High Prevalence and Diversity of Caliciviruses in a Community Setting Determined by a Metagenomic Approach
Source: Microbiol Spectr. 2022 Feb 23;10(1):e01853-21. doi: 10.1128/spectrum.01853-21 (PMC8865552; doi:10.1128/spectrum.01853-21)
Supplement: SUPPLEMENTAL FILE 1 — Supplemental material. Download SPECTRUM01853-21_Supp_1_seq6.xlsx, XLSX file, 0.02 MB [file spectrum01853-21_supp_1_seq6.xlsx]

## Sheet: S1
	Table S1. Raw and preprocessed reads and taxonomical assignation of reads per sample
	Sample information			Sequence information			Species
	Child	Sample ID		Raw reads	Valid reads		Norovirus	Sapovirus
	2	G2_0.5_MAR15		22389670	5478240		0	0
		G2_1.5_ABR15		35032158	6324663		0	0
		G2_3_MAY15		25582524	1391286		0	0
		G2_4_JUN15		44855392	10728652		0	0
		G2_4.5_JUL15		27131510	6706697		0	0
		G2_5.5_AGO15		18034312	5443606		0	0
		G2_7_SEP15		23130918	6053107		0	0
		G2_8.5_NOV15		20892828	7387994		0	0
		G2_10_ENE16		20466646	5201316		19	0
		G2_11_FEB16		18568934	2979368		8	0
		G2_12_MAR16		29819606	6279691		22042	0
	4	G4_0.5_ABR15		23445520	6613711		0	0
		G4_1.5_MAY15		19433662	5130847		0	0
		G4_2.5_JUN15		21162978	5382677		0	0
		G4_3.5_JUL15		15005614	3661144		13	5
		G4_4_AGO15		7521609	2049030		0	0
		G4_5_SEP15		29814574	6963796		0	0
		G4_6_OCT15		24690886	4553829		0	0
		G4_6.5_NOV15		15223150	5295862		5377	0
		G4_8_DIC15		16295722	4652027		0	0
		G4_9_ENE16		25529218	4666896		0	0
		G4_10_FEB16		16648040	2515487		5000	0
		G4_11.5_MAR16		23278964	6189602		34571	0
		G4_12_ABR16		19328336	3834988		5	0
	5	G5_0.5_MAY15		18324532	4379807		0	0
		G5_1_JUN15		33370638	4341996		16	1
		G5_2_JUL15		26109586	6488246		8	0
		G5_3_AGO15		14307080	4266636		5	0
		G5_4.5_SEP15		21017366	6876930		145	0
		G5_5_SEP15		19652194	4305271		10	0
		G5_6_NOV15		11077840	3699627		0	0
		G5_7.5_DIC15		18744410	5580891		7388	0
		G5_8_ENE16		27104174	1899998		4	235
		G5_9_FEB16		22195006	5803589		410756	55859
		G5_10_MAR16		23129960	4443311		8081	0
		G5_11_MAR16		18286016	5722003		11	0
	6	G6_0.5_JUL15		12980873	2374547		0	0
		G6_1_AGO15		19166362	2231301		0	0
		G6_2_SEP15		32601919	3804013		0	0
		G6_3_OCT15		22175458	2496542		0	0
		G6_4.5_NOV15		16847692	2926458		79	0
		G6_5.5_DIC15		15246547	2032338		146	0
		G6_6_ENE16		15935264	2184520		0	0
		G6_7_FEB16		16516566	5329136		0	7
		G6_8.5_MAR16		19578686	5681447		156	0
		G6_10_MAY16		25699940	6743209		0	0
	7	G7_0.5_AGO15		37118850	4739112		30	0
		G7_1_SEP15		36565055	5281548		20	0
		G7_2_OCT15		10955756	2296167		33	0
		G7_3.5_NOV15		11620838	2236803		623356	0
		G7_4_DIC15		52577147	5585226		86	7
		G7_6_ENE16		49915755	3871905		25	3
		G7_6.5_FEB16		7879022	1043087		0	0
		G7_7_MAR16		53935102	7091527		12661	22
		G7_8.5_ABR16		13285066	1840490		958	0
		G7_9.5_MAY16		30242109	3916285		69	6835
		G7_10.5_JUN16		19510346	2046899		55	0
		G7_12_AGO16		14702924	582096		95	0
	9	G9_1.5_ENE16		11857876	2594294		0	0
		G9_2.5_FEB16		14382289	1735916		0	0
		G9_3.5_MAR16		20965980	3274929		0	0
		G9_4.5_ABR16		19289971	959890		10056	5
		G9_5.5_MAY16		22496253	3305186		436	83534
		G9_6_JUN16		17913766	2308685		0	15
		G9_7.5_JUL16		14298488	839089		0	5
		G9_8.5_AGO16		12768132	2472580		0	0
		G9_9.5_SEP16		10565170	2114825		5	27
		G9_11.5_NOV16		15968454	5449897		0	0
	11	G11_0.5_NOV15		10593590	2718707		0	0
		G11_1.5_DIC15		18822354	5760118		0	0
		G11_2.5_ENE16		11649240	579372		18	0
		G11_5_MAR16		10582189	2997651		29	0
		G11_6_ABR16		12688245	2399945		54022	0
		G11_6.5_MAY16		9747722	3993887		9	0
		G11_8_JUL16		12076587	3227350		6	0
		G11_9_AGO16		46372594	16621080		0	0
		G11_10_SEP16		11610518	2786741		0	10
		G11_11_OCT16		9255468	3165077		0	0
		G11_12_NOV16		17994641	2450068		0	0
	15	G15_0.5_ENE16		47889280	15817404		0	0
		G15_1_FEB16		15461576	2325070		9	0
		G15_2.5_MAR16		20785461	5633219		0	0
		G15_3.5_ABR16		11517747	297064		0	0
		G15_4.5_MAY16		9407720	2084954		86	0
		G15_5.5_JUN16		17505128	4490910		124	2
		G15_7_AGO16		12006190	2320560		3	5
		G15_9_OCT16		12821367	3145487		53	13
		G15_10.5_OCT16		11856168	2935306		0	0
		G15_11_NOV16		25597806	5321713		72	39553
	19	G19_1_JUN16		10534029	2247822		43	0
		G19_3_AGO16		19840894	2038622		73	32
		G19_3.5_16AGO		23267608	1485643		55	0
		G19_6_NOV16		17371641	2989645		220	23
		G19_8_ENE17		10630987	814024		200	16
		G19_10_FEB17		24755646	3475759		43714	0
		G19_10.5_MAR17		14730468	1981796		469	10
		G19_11.5_ABR17		15566770	2025529		78	37

## Sheet: S2
	Table S2. Samples with at least 20% of coverage of norovirus genomes
	Child	Sample id	Alingment genotype*	Blast best hit	Size (bp)	# of reads	% coverage	Mean Depth
	IGV2	G2_12_MAR16	GII.17[P17]	NC_039475	7556	60165	98.9	586.3
			GI.3[P13]	MK073887.1	7691	21301	98.2	206.1
	IGV4	G4_6.5_NOV15	GII.7[P7]	MN038126.1	7374	6491	100	63.7
		G4_10_FEB16	GI.3[P13]	MK073887.1	7691	5675	40.2	134.1
		G4_11.5_MAR16	GII.4[P16]	MK762567.1	7501	55760	100	451.9
	IGV5	G5_4.5_SEP15	GII.17[P17]	NC_039475	7556	328	78.4	4
		G5_7.5_DIC15	GII.7[P7]	MN038126.1	7374	8365	100	82.9
		G5_9_FEB16	GI.3[P13]	MK073887.1	7691	1035653	100	5670.5
		G5_10_MAR16	GI.3[P13]	MK073887.1	7691	4258	98.5	40.9
	IGV6	G6_4.5_NOV15	GII.7[P7]	MN038126.1	7374	80	40.9	2.9
		G6_5.5_DIC15	GII.4[P16]	MK762567.1	7501	275	71.1	4.6
	IGV7	G7_3.5_NOV15	GII.7[P7]	MN038126.1	7374	856374	100	5912
		G7_4_DIC15	GII.4[P16]	MK762567.1	7501	52	35.8	2.3
		G7_7_MAR16	GI.3[P13]	MK073887.1	7691	15061	100	141.3
		G7_8.5_ABR16	GII.4[P16]	MK762567.1	7501	1915	97.5	19.2
		G7_9.5_MAY16	GII.4[P16]	MK762567.1	7501	60	27.2	3
	IGV9	G9_4.5_ABR16	GII.4[P16]	MK762567.1	7501	10431	99.4	102.9
		G9_5.5_MAY16	GII.4[P16]	MK762567.1	7501	419	82.1	5.8
	IGV11	G11_6_ABR16	GII.4[P16]	MK762567.1	7501	56844	99.5	552.7
	IGV15	G15_4.5_MAY16	GII.7[P7]	MN038126.1	7374	90	49.9	2.6
		G15_5.5_JUN16	GII.4[P16]	MK762567.1	7501	156	50.9	3.7
		G15_11_NOV16	GII.4[P16]	MK762567.1	7501	101	56.1	2.8
	IGV19	G19_3_AGO16	GII.4[P16]	MK762567.1	7501	133	54.4	3.3
		G19_6_NOV16	GII.4[P16]	MK762567.1	7501	210	73.6	3.6
		G19_8_ENE17	GII.4[P16]	MK762567.1	7501	173	66.7	3.4
		G19_10_FEB17	GII.4[P16]	MK762567.1	7501	1919291	99.7	7286.6
		G19_10.5_MAR17	GII.4[P16]	MK762567.1	7501	552	85.2	6. 2
		G19_11.5_ABR17	GII.4[P16]	MK762567.1	7501	107	52.8	2.8
	Virus from the database used to determine the genotype of thesequences obtained in this study.

## Sheet: S3
	Table S3. Samples with at least 20% of coverage of sapovirus genomes
	Child	Sample id	Alingment genotype*	Blast best hit	Size (bp)	# of reads	% coverage	Mean Depth
	IGV5	G5_8_ENE16	GI.1	MG012437.1	7388	331	70.83	4.41
		G5_9_FEB16	GII.1	AY237419.2	7490	55859	43.2	831.8
	IGV7	G7_9.5_MAY16	GI.1	MG012437.1	7388	9917	99.82	98.93
	IGV9	G9_5_MAY16	GI.1	MG012437.1	7388	126253	100	1238.3
	IGV15	G15_11_NOV16	GI.7	AB522390.3	7452	49264	95.7	478.2
			GII.4	KP067444.1	7460	39553	99.8	385.3
	*Virus from the database used to determine the genotype of thesequences obtained in this study.
